# Supplementary material for: Aberrant Transferrin and Ferritin Upregulation Elicits Iron Accumulation and Oxidative Inflammaging Causing Ferroptosis and Undermines Estradiol Biosynthesis in Aging Rat Ovaries by Upregulating NF-Κb-Activated Inducible Nitric Oxide Synthase: First Demonstration of an Intricate Mechanism
Source: Int J Mol Sci. 2022 Oct 21;23(20):12689. doi: 10.3390/ijms232012689 (PMC9604315; doi:10.3390/ijms232012689)
Supplement: Supplementary file 1 [file ijms-23-12689-s001.zip]

Archive with 6 entries (6 files):
- supplementary table S1.xlsx
- Supplementary table S2.xlsx
- supplementary table S3.xlsx
- Supplementary table S4.pdf
- Supplementary table S5.pdf
- Supplementary table S6.pdf
